# Supplementary material for: Genome-wide characterization of the NLR gene family in tomato (Solanum lycopersicum) and their relatedness to disease resistance
Source: Front Genet. 2022 Dec 5;13:931580. doi: 10.3389/fgene.2022.931580 (PMC9760929; doi:10.3389/fgene.2022.931580)
Supplement: Supplementary file 1 [file Table2.XLSX]

## Sheet: Gene features
Gene Ids	Chr #	Start pos	End pos	Gene size	CDS	Introns	a.a #	Protein length	Moleculara weight (MW)	Isoelectric point (PI)	Instability index	Aliphatic index	Grand average of hydrophobicity (GRAVY)	Cell location
Solyc01g008800	Chr1	2764933	2774775	9842	4	3	171	1335	19889.7	8.38	48.23	83.22	-0.666	Cytoplasmic
Solyc01g014840	Chr1	15504164	15510115	5951	5	4	170	1326	19541.3	6.58	37.18	82.53	-0.429	Cytoplasmic
Solyc01g016960	Chr1	23095326	23096455	1129	4	3	76	167	8690.35	9.41	47.36	107.76	-0.146	Nuclear
Solyc01g017690	Chr1	24776562	24776855	293	1	0	93	97	10795.4	6.96	22.6	101.61	-0.355	Plasma Membrane
Solyc01g066020	Chr1	72699527	72702973	3446	5	4	165	821	19135.6	5.69	48.87	80.3	-0.445	Nuclear
Solyc01g067150	Chr1	75373251	75373996	745	2	1	59	175	6415.56	9.74	18.08	110.51	0.02	Cytoplasmic
Solyc01g067165	Chr1	75386581	75390930	4349	3	2	235	1007	26144.2	6.33	25.65	99.15	-0.298	Cytoplasmic
Solyc01g086810	Chr1	81627956	81631138	3182	1	0	250	960	28064.4	7.07	35.93	99.32	-0.053	Nuclear
Solyc01g087200	Chr1	82004143	82007408	3265	3	2	227	880	25560.5	6.39	32.42	103.88	-0.126	Plasma Membrane
Solyc01g088060	Chr1	82779327	82786231	6904	1	0	156	857	17811.6	5.98	19.93	100.64	-0.324	Cytoplasmic
Solyc01g090430	Chr1	83996207	84001184	4977	2	2	239	889	27439.7	8.69	33.52	93.39	-0.4	Nuclear
Solyc01g102840	Chr1	91408051	91413209	5158	3	2	178	608	20828.7	6.61	51.5	81.07	-0.646	Nuclear
Solyc01g102850	Chr1	91415132	91420737	5605	6	5	176	1239	20224.2	6.39	44.15	91.31	-0.263	Plasma Membrane
Solyc01g102880	Chr1	91430185	91441495	11310	10	9	175	1845	20331.4	8.82	49.34	94.06	-0.339	Extracellular
Solyc01g102920	Chr1	91455637	91459250	3613	2	1	171	353	19921.7	7.07	42.16	79.88	-0.495	Nuclear
Solyc01g103610	Chr1	92058665	92060974	2309	4	3	98	641	11014	7.9	61.78	113.27	0.112	Extracellular
Solyc01g106410	Chr1	94205103	94208911	3808	2	1	221	1164	24824.8	5.57	37.63	102.26	-0.09	Extracellular
Solyc01g113620	Chr1	90432145	90436749	4604	5	4	227	1215	25651.5	6	39.95	97	-0.233	Nuclear
Solyc02g027080	Chr2	25474224	25478119	3895	2	1	238	929	26855.7	5.61	41.88	93.4	-0.264	Nuclear
Solyc02g030290	Chr2	25960033	25961246	1213	2	1	217	313	24581.2	5.83	34.82	108.66	-0.132	Plasma Membrane
Solyc02g032200	Chr2	28487771	28492400	4629	6	5	159	1007	18279.9	7.06	38.08	88.24	-0.316	Cytoplasmic
Solyc02g032240	Chr2	28526151	28527536	1385	2	1	138	184	15556.9	4.86	38.64	105.8	0.094	Nuclear
Solyc02g032250	Chr2	28537528	28537743	215	1	0	71	71	8384.43	5.28	45.25	64.51	-0.717	Cytoplasmic
Solyc02g032650	Chr2	29384219	29392028	7809	5	4	178	1048	20566.3	5.38	62.15	76.12	-0.599	Cytoplasmic
Solyc02g036270	Chr2	30959251	30967050	7799	1	0	70	771	3330.87	4.86	32.04	139.29	-0.186	Extracellular
Solyc02g037540	Chr2	31557661	31561574	3913	1	0	240	1024	26737.9	5.1	47.26	99.42	-0.075	Nuclear
Solyc02g070393	Chr2	40684635	40686864	2229	4	3	68	466	7527.62	8.64	43.33	91.76	-0.288	Extracellular
Solyc02g070410	Chr2	40138859	40141258	2399	2	1	232	287	26930.2	8.59	35.75	102.84	-0.106	Nuclear
Solyc02g070730	Chr2	40937408	40943291	5883	4	3	213	336	24421.7	6.15	38.55	114.37	-0.016	Cytoplasmic
Solyc02g073574	Chr2	42325921	42330341	4420	3	2	209	857	23573.6	5.5	57.07	112.78	0.152	Plasma Membrane
Solyc02g078680	Chr2	43914703	43916115	1412	2	1	126	209	14409.9	7.58	37.25	93.65	-0.264	Extracellular
Solyc02g082050	Chr2	46345353	46351461	6108	5	4	172	1228	19863.5	8.4	43.3	78.78	-0.585	Extracellular
Solyc02g084450	Chr2	48094232	48102046	7814	2	1	209	886	23609.6	5.49	53.79	113.25	0.166	Plasma Membrane
Solyc02g084890	Chr2	48588065	48590733	2668	1	0	243	850	27744.8	5.82	29.99	85.06	-0.313	Extracellular
Solyc03g005650	Chr3	465280	467978	2698	2	1	223	870	25094.8	5.42	44.24	103.18	-0.171	Cytoplasmic
Solyc03g005660	Chr3	469598	474440	4842	2	1	226	866	26078.3	8.25	31.33	98.27	-0.196	Nuclear
Solyc03g005670	Chr3	481174	483870	2696	2	1	193	825	22312.3	7.19	38.62	84.72	-0.33	Nuclear
Solyc03g053070	Chr3	24019843	24020245	402	2	1	47	99	5474.35	9.19	36.91	89.15	-0.945	Extracellular
Solyc03g078300	Chr3	51764971	51770414	5443	1	0	252	1341	28589.9	6.67	42.46	100.12	-0.25	Extracellular
Solyc03g094100	Chr3	57257861	572590520	515332659	2	1	227	351	25758.8	8.78	33.38	93.96	-0.491	Plasma Membrane
Solyc04g005540	Chr4	355238	361526	6288	5	4	235	1412	26401.7	6.28	35.85	102.04	-0.2	Nuclear
Solyc04g005550	Chr4	362242	367146	4904	3	2	234	1282	26257.3	7.83	29.24	97.48	-0.312	Nuclear
Solyc04g007030	Chr4	742397	747898	5501	3	2	221	884	25020	7.81	29.07	96.52	-0.15	Nuclear
Solyc04g007050	Chr4	763876	769023	5147	3	2	234	818	26293.3	8.39	36.95	92.39	-0.204	Cytoplasmic
Solyc04g007060	Chr4	773637	778420	4783	2	1	227	879	25314.4	7.85	31.94	96.61	-0.15	Cytoplasmic
Solyc04g007070	Chr4	790864	796155	5291	2	1	236	869	26857.3	8.24	31.48	96.91	-0.213	Nuclear
Solyc04g007320	Chr4	1035127	1040604	5477	5	4	165	1095	18981.8	6.21	40.85	91.58	-0.327	Plasma Membrane
Solyc04g007490	Chr4	1160127	1166547	6420	2	1	240	1077	27007.3	6.82	38.01	103.17	-0.118	Nuclear
Solyc04g008120	Chr4	1795220	1800554	5334	2	1	236	1266	26647	6.27	41.22	111.02	-0.119	Extracellular
Solyc04g008140	Chr4	1811258	1827806	16548	5	4	175	1215	19741.3	9.43	42.57	112.97	-0.122	Extracellular
Solyc04g008150	Chr4	1829341	1834179	4838	2	1	238	889	26912.2	9	32.56	99.79	-0.122	Cytoplasmic
Solyc04g008160	Chr4	1839645	1841564	1919	1	0	98	641	10862.5	7.02	29.71	114.29	-0.086	Extracellular
Solyc04g008180	Chr4	1853455	1857864	4409	1	0	44	589	4761.43	5.29	16.53	117.27	0.191	Plasma Membrane
Solyc04g008200	Chr4	1861459	1877383	15924	4	3	96	1282	10666.2	6.93	41.48	108.54	-0.144	Extracellular
Solyc04g009070	Chr4	2629446	2629718	272	1	0	37	90	4080.88	9.31	42.64	110.54	0.181	Plasma Membrane
Solyc04g009080	Chr4	2629772	2630140	368	1	0	101	122	11893.6	6.09	32.65	104.16	-0.327	Plasma Membrane
Solyc04g009100	Chr4	2632985	2633807	822	2	1	110	215	13039.1	9.43	27	91.27	-0.512	Nuclear
Solyc04g009110	Chr4	2637223	2639754	2531	1	0	245	843	28373.8	9.28	34.92	100.2	-0.348	Plasma Membrane
Solyc04g009120	Chr4	2642057	2644469	2412	3	2	231	648	26829.3	9.44	43.31	104.59	-0.304	Nuclear
Solyc04g009130	Chr4	2646978	2649523	2545	2	2	241	774	27879.2	7.96	30.33	102.7	-0.369	Nuclear
Solyc04g009150	Chr4	2655662	2658196	2534	1	0	243	844	28080.6	8.93	30.57	102.67	-0.363	Cytoplasmic
Solyc04g009153	Chr4	2658294	2661183	2889	3	2	135	326	15397.9	5.7	45.21	114.81	-0.001	Plasma Membrane
Solyc04g009240	Chr4	2713609	2716146	2537	1	0	244	845	28267.9	7.77	35.81	101.02	-0.327	Nuclear
Solyc04g009250	Chr4	2720029	2722551	2522	1	0	248	840	28360	8.74	32.69	101.77	-0.21	Nuclear
Solyc04g009660	Chr4	3029134	3032096	2962	2	1	243	836	28224.7	8.86	40.99	101.44	-0.4	Nuclear
Solyc04g009690	Chr4	3041607	3044153	2546	2	1	243	834	28147.7	9.21	36.66	104.24	-0.387	Nuclear
Solyc04g011960	Chr4	4319331	4321997	2666	1	0	227	888	25564.4	5.76	28.03	102.6	-0.177	Nuclear
Solyc04g011980	Chr4	4339331	4341976	2645	1	0	227	881	25597.4	5.82	31.33	99.6	-0.208	Extracellular
Solyc04g012000	Chr4	4283805	4284548	743	1	0	86	151	9760.29	8.78	25.87	107.67	-0.171	Cytoplasmic
Solyc04g012010	Chr4	4349339	4352606	3267	2	1	226	830	25560.3	5.55	34.76	101.33	-0.193	Plasma Membrane
Solyc04g015210	Chr4	20803933	20806863	2930	3	2	244	922	27902.1	7.96	36.02	94.55	-0.42	Extracellular
Solyc04g015220	Chr4	5406932	5412127	5195	2	1	236	807	26886.1	9.3	37.3	94.96	-0.305	Nuclear
Solyc04g015240	Chr4	5454627	5455500	873	3	2	106	224	12054.7	6.05	37.15	90	-0.49	Cytoplasmic
Solyc04g025820	Chr4	5389515	5396797	7282	4	3	124	340	14649.7	5.54	34.41	94.27	-0.63	Cytoplasmic
Solyc04g025840	Chr4	20822439	20823104	665	2	1	65	168	7226.34	5	37.3	98.77	0.014	Extracellular
Solyc04g025850	Chr4	20753926	20754600	674	3	2	59	145	7057.1	8.09	29.61	90.85	-0.605	Plasma Membrane
Solyc04g026110	Chr4	18823872	18825410	1538	3	2	73	442	8391.81	10.27	38.91	106.71	-0.129	Nuclear
Solyc04g026110	Chr4	18823872	18825410	1538	3	2	130	442	15188.7	7.96	45.45	104.15	-0.29	Extracellular
Solyc04g039990	Chr4	12312474	12319020	6546	3	2	125	423	14362.7	8.66	39.28	110.48	-0.069	Plasma Membrane
Solyc04g039990	Chr4	12312474	12319020	6546	3	2	62	423	7242.51	5.34	59.46	120.97	-0.271	Nuclear
Solyc04g048910	Chr4	38545074	38547266	2192	3	2	51	245	5542.49	4.5	34.66	120.39	0.306	Extracellular
Solyc04g048920	Chr4	38547320	38547685	365	1	0	108	121	12169.2	9.73	31.59	100	-0.152	Cytoplasmic
Solyc04g051210	Chr4	50070343	50072216	1873	3	2	87	437	9691.15	5.59	31.84	106.32	-0.089	Nuclear
Solyc04g056570	Chr4	54476287	54481244	4957	4	3	170	1154	19642.5	5.43	51.56	86.53	-0.275	Nuclear
Solyc05g005130	Chr5	119330	122898	3568	5	4	239	1680	27269.6	6.62	44.57	103.14	-0.223	Plasma Membrane
Solyc05g005330	Chr5	262370	271073	8703	2	1	228	1221	25737.1	6.41	35.42	110.66	0.027	Extracellular
Solyc05g006620	Chr5	1263753	1277598	13845	6	5	161	1424	18293.7	4.74	54.84	98.07	-0.21	Nuclear
Solyc05g006630	Chr5	1281121	1291292	10171	5	4	163	1365	18809.3	5.51	44.52	88.59	-0.432	Plasma Membrane
Solyc05g007170	Chr5	1779480	1787833	8353	2	1	237	2595	26836	5.61	42.55	101.56	-0.155	Plasma Membrane
Solyc05g007350	Chr5	1971012	1974828	3816	3	2	245	1203	27692.2	8.39	46.59	105.39	-0.156	Extracellular
Solyc05g007630	Chr5	2145109	2149502	4393	3	2	234	1237	26400.5	7.13	56.32	109.91	-0.066	Nuclear
Solyc05g007850	Chr5	2291564	2295742	4178	4	3	171	1164	19835.4	6.5	45.37	77.54	-0.578	Cytoplasmic
Solyc05g008070	Chr5	2500536	2503142	2606	2	1	224	836	25963.1	9.63	37.87	97.9	-0.313	Plasma Membrane
Solyc05g008690	Chr5	2968317	2970017	1700	1	0	155	566	17710.4	5.59	40.48	104.97	-0.355	Nuclear
Solyc05g009630	Chr5	3822545	3827409	4864	3	2	236	891	26994.4	8.87	28.24	92.03	-0.345	Nuclear
Solyc05g009740	Chr5	3947364	3949607	2243	1	0	242	747	28059.5	8.46	31.71	93.8	-0.333	Cytoplasmic
Solyc05g009750	Chr5	3951622	3953749	2127	2	1	153	685	17687.8	9.44	35.61	97.52	-0.258	Cytoplasmic
Solyc05g009760	Chr5	3954885	3958154	3269	1	0	237	721	27055.1	8.27	43.34	96.2	-0.223	Nuclear
Solyc05g012740	Chr5	5910535	5914513	3978	2	1	232	1200	26145.4	7.78	29.95	111.25	0.045	Plasma Membrane
Solyc05g012900	Chr5	6033016	6038448	5432	3	2	246	1442	28211.6	6.2	44.97	100.28	-0.301	Extracellular
Solyc05g012910	Chr5	6039469	6042813	3344	2	1	245	1392	27803	6.16	35.35	101.47	-0.367	Nuclear
Solyc05g013260	Chr5	6339420	6343582	4162	2	1	176	1168	20382.3	5.25	44.26	94.15	-0.359	Plasma Membrane
Solyc05g013280	Chr5	6376201	6389230	13029	2	1	240	1825	27413.3	4.88	44.02	102.62	-0.254	Extracellular
Solyc05g018710	Chr5	22851008	22853989	2981	5	4	118	437	13521.6	5.17	53.16	96.53	-0.234	Plasma Membrane
Solyc05g021140	Chr5	26477669	26478052	383	1	0	70	127	8128.45	5.2	37.61	90.57	-0.259	Nuclear
Solyc05g024360	Chr5	31369898	31370092	194	1	0	64	64	7499.57	6.16	59.89	89.69	-0.369	Nuclear
Solyc05g024370	Chr5	31370434	31371105	671	1	0	200	223	23060.7	8.87	28.35	92.6	-0.296	Cytoplasmic
Solyc05g024377	Chr5	31374859	31376598	1739	2	1	77	77	8951.96	4.7	55.89	64.55	-0.687	Nuclear
Solyc05g042090	Chr5	55730140	55730748	608	1	0	147	202	17190.7	9.14	19.09	90.75	-0.512	Plasma Membrane
Solyc05g043420	Chr5	57169245	57173805	4560	2	1	238	1260	27400.7	5.36	29.97	99.45	-0.339	Nuclear
Solyc05g044490	Chr5	57473246	57477680	4434	3	2	240	1227	27903.2	5.32	47.09	110.79	-0.323	Extracellular
Solyc05g050430	Chr5	61455806	61460226	4420	3	2	189	1223	21946.2	5.28	40.05	100.48	-0.467	Nuclear
Solyc05g053990	Chr5	64826827	64831191	4364	2	1	241	800	27726.8	5.42	45.44	98.22	-0.451	Plasma Membrane
Solyc05g054010	Chr5	64834011	64839530	5519	2	2	134	1243	15569.8	5.22	44.29	93.06	-0.472	Nuclear
Solyc05g054020	Chr5	64840496	64844954	4458	2	1	239	1247	27454.9	6.38	40.03	100.25	-0.335	Extracellular
Solyc05g054340	Chr5	65114084	65122866	8782	1	0	241	1179	27847.9	5.21	39.84	99	-0.404	Nuclear
Solyc06g008380	Chr6	2317240	2319332	2092	2	1	233	683	26486.5	5.78	32.78	106.61	-0.282	Cytoplasmic
Solyc06g008400	Chr6	2325941	2332226	6285	2	1	236	1251	26509.2	4.87	40.62	99.49	-0.337	Nuclear
Solyc06g008450	Chr6	2350825	2358814	7989	2	1	236	1251	26635.4	5.03	40.04	99.07	-0.354	Extracellular
Solyc06g008770	Chr6	2700827	2705543	4716	3	2	219	1228	24524.2	5.14	30.73	104.98	-0.202	Cytoplasmic
Solyc06g008790	Chr6	2717660	2724883	7223	2	1	233	1249	26436.3	5.7	40.16	98.67	-0.389	Nuclear
Solyc06g008800	Chr6	2744132	2748459	4327	3	2	236	1226	26569.3	5.08	38.22	98.26	-0.331	Extracellular
Solyc06g048910	Chr6	32023130	32028135	5005	3	2	232	1019	26176.1	5.07	37.3	104.09	-0.225	Plasma Membrane
Solyc06g062440	Chr6	39507716	39510325	2609	3	2	229	685	26319	5.35	43.69	96.16	-0.416	Nuclear
Solyc06g064680	Chr6	40431433	40433718	2285	1	0	237	761	26792.2	6.68	34.54	104.05	-0.106	Plasma Membrane
Solyc06g064690	Chr6	40441974	40442663	689	2	1	94	189	10569.4	6.56	38.82	123.4	0.106	Plasma Membrane
Solyc06g064720	Chr6	40452497	40454752	2255	1	0	234	751	26581.1	8.85	34.4	104.53	-0.107	Nuclear
Solyc06g064750	Chr6	40466310	40468601	2291	1	0	232	763	26004.2	7.77	41.62	107.97	-0.03	Extracellular
Solyc06g064760	Chr6	40480585	40482873	2288	1	0	227	762	25784.9	5.62	37.01	103.48	-0.079	Plasma Membrane
Solyc06g064780	Chr6	40492532	40492810	278	1	0	41	92	4654.53	9.6	10.2	95.12	-0.356	Nuclear
Solyc06g065000	Chr6	40650900	40652696	1796	1	0	55	600	6073.98	7.02	27.74	100.91	0.02	Cytoplasmic
Solyc07g005770	Chr7	625778	628796	3018	3	2	104	823	12060.1	5.57	18.99	117.02	0.029	Extracellular
Solyc07g005770	Chr7	625778	628796	3018	3	2	73	823	8300.64	7.08	28.79	100.14	-0.286	Nuclear
Solyc07g015900	Chr7	5679194	5681420	2226	3	2	54	156	6132.11	4.84	52.04	97.59	0.048	Cytoplasmic
Solyc07g039388	Chr7	47534209	47534775	566	1	0	125	160	14561.7	5.16	59.53	97.44	-0.287	Nuclear
Solyc07g039400	Chr7	47534785	47535431	646	2	1	57	146	6221.34	9.52	32.46	114.56	0.309	Plasma Membrane
Solyc07g039420	Chr7	47549991	47550962	971	1	0	147	323	16914.5	6.36	26.34	90.82	-0.446	Nuclear
Solyc07g039440	Chr7	47588374	47589327	953	2	1	123	215	14667.2	8.6	40.07	108.54	-0.248	Cytoplasmic
Solyc07g044793	Chr7	57964333	57965201	868	3	2	76	76	8380.92	9.15	33.96	106.58	-0.022	Extracellular
Solyc07g044797	Chr7	57963737	57965839	2102	1	0	109	200	12087	4.93	41.8	120.64	0.011	Nuclear
Solyc07g049700	Chr7	60180692	60183268	2576	1	0	234	858	26463.6	7.83	44.06	100.38	-0.136	Plasma Membrane
Solyc07g052770	Chr7	61346154	61350023	3869	4	3	160	973	18415.8	5.26	55.83	81.06	-0.356	Extracellular
Solyc07g052780	Chr7	61351931	61352413	482	1	0	151	160	17667	6.09	51.94	75.56	-0.413	Extracellular
Solyc07g052790	Chr7	61364058	61367028	2970	4	3	125	889	14769.1	9.3	44.88	102.08	-0.377	Nuclear
Solyc07g052800	Chr7	61375263	61376839	1576	1	0	100	182	11470.1	5.73	67.74	81.9	0.044	Plasma Membrane
Solyc07g055380	Chr7	63561294	63570282	8988	3	2	168	968	19554.3	5.21	46.94	81.85	-0.414	Extracellular
Solyc07g055610	Chr7	63718716	63721559	2843	2	1	145	286	16557	5.79	44.94	87.45	-0.388	Nuclear
Solyc07g063360	Chr7	65980332	65981410	1078	2	1	126	208	14557.9	8.3	44.31	92.86	-0.289	Cytoplasmic
Solyc08g005440	Chr8	324852	328175	3323	2	1	251	931	28618	7.71	40.11	90.84	-0.262	Plasma Membrane
Solyc08g005497	Chr8	372382	374821	2439	3	2	67	67	8085.32	5.33	76.86	113.43	-0.49	Nuclear
Solyc08g005500	Chr8	374843	378547	3704	2	1	239	731	26882.7	7.8	42.16	87.62	-0.237	Extracellular
Solyc08g005510	Chr8	378849	384377	5528	5	4	170	1183	19786.4	8.67	38.34	81.29	-0.619	Cytoplasmic
Solyc08g007250	Chr8	1830467	1836102	5635	2	1	234	968	26087.4	6.65	20.79	109.06	-0.101	Nuclear
Solyc08g013970	Chr8	3462774	3469403	6629	2	1	239	805	26914.3	6.08	36.7	107.95	-0.174	Extracellular
Solyc08g074250	Chr8	58480517	58483426	2909	1	0	222	871	25251.1	8.34	36.13	102.25	-0.282	Nuclear
Solyc08g074255	Chr8	58484293	58485146	853	2	1	99	99	11612.2	6.4	36.28	98.38	-0.413	Cytoplasmic
Solyc08g075630	Chr8	59886646	59890150	3504	4	3	223	926	25387.6	6.51	35.86	104.44	-0.245	Extracellular
Solyc08g075640	Chr8	59897385	59901538	4153	3	2	238	935	27045.2	5.7	35.35	102.77	-0.325	Nuclear
Solyc08g075980	Chr8	64441265	64444258	2993	4	3	112	274	13039.1	6.94	31.11	105.27	-0.263	Cytoplasmic
Solyc08g076000	Chr8	60183288	60190010	6722	2	1	224	988	25274.2	7.97	45.01	100.54	-0.257	Nuclear
Solyc08g081260	Chr8	64441265	64444258	2993	1	0	139	998	16464.1	9.08	54.89	88.27	-0.354	Cytoplasmic
Solyc09g005290	Chr9	220540	223350	2810	1	0	222	936	24998.6	7.02	45.13	90.77	-0.276	Plasma Membrane
Solyc09g007710	Chr9	1257305	1262883	5578	5	4	165	1072	19449.5	6.59	49.51	93.33	-0.296	Extracellular
Solyc09g018220	Chr9	13619029	13621615	2586	1	0	227	861	25595.5	6.5	44.22	105.2	-0.221	Nuclear
Solyc09g059830	Chr9	56392407	56399355	6948	3	2	86	247	9833.02	4.93	29.73	88.14	-0.205	Cytoplasmic
Solyc09g064610	Chr9	62155051	62158986	3935	7	6	57	645	6558.59	9.23	17.41	111.23	-0.349	Nuclear
Solyc09g064680	Chr9	62253576	62255924	2348	3	2	62	590	7208.55	8.62	57.18	113.06	-0.015	Nuclear
Solyc09g064690	Chr9	62263947	62265407	1460	1	0	104	486	11969.9	5.25	12.49	102.98	0.022	Plasma Membrane
Solyc09g092300	Chr9	71907833	71912233	4400	2	1	93	321	10615.4	9.56	58.24	108.92	-0.367	Nuclear
Solyc09g092410	Chr9	71988424	71992488	4064	5	4	163	1047	18673.3	5.77	50.06	90.31	-0.304	Extracellular
Solyc09g098100	Chr9	72491529	72503835	12306	2	1	237	1279	27374.4	5.55	47.17	87.89	-0.407	Cytoplasmic
Solyc09g098130	Chr9	72527604	72533377	5773	1	0	218	1245	25030	5.25	41.35	100.92	-0.208	Nuclear
Solyc09g098210	Chr9	72568889	72571097	2208	6	5	159	595	18554.3	4.86	56.52	109.75	-0.301	Nuclear
Solyc10g008220	Chr10	2324873	2328255	3382	2	1	129	814	14686.2	9.18	34.82	101.32	-0.212	Extracellular
Solyc10g008230	Chr10	2329555	2332797	3242	3	2	236	784	26779.2	8.77	48.27	96.14	-0.114	Plasma Membrane
Solyc10g008240	Chr10	2336197	2339230	3033	2	1	236	889	26743.2	9.01	42.82	96.57	-0.078	Nuclear
Solyc10g047320	Chr10	40502770	40507182	4412	2	1	238	885	27271.6	8.83	33.57	94.54	-0.389	Cytoplasmic
Solyc10g050050	Chr10	47565183	47566002	819	2	1	82	229	9398.96	9.95	53.1	88.05	-0.516	Plasma Membrane
Solyc10g051050	Chr10	51369427	51372284	2857	1	0	232	553	26869.8	5.29	39.42	96.16	-0.253	Plasma Membrane
Solyc10g051170	Chr10	51606940	51611558	4618	6	5	88	313	9943.64	8.7	21.12	112.84	0.1	Nuclear
Solyc10g054970	Chr10	56119095	56119958	863	1	0	87	287	9685.43	9.19	36.27	89.54	-0.168	Cytoplasmic
Solyc10g054990	Chr10	56159880	56161045	1165	2	1	81	81	8870.47	9.83	30.79	91.36	-0.278	Nuclear
Solyc10g055050	Chr10	56235290	56236609	1319	3	2	121	372	13659.9	9.07	43.8	101.4	-0.242	Plasma Membrane
Solyc10g055060	Chr10	56236199	56239101	2902	4	3	93	534	10672.7	6.29	22.27	118.39	0.105	Cytoplasmic
Solyc10g055080	Chr10	56265743	56269410	3667	7	6	83	678	9422	7.68	23.9	107.95	-0.246	Nuclear
Solyc10g055120	Chr10	56314279	56317338	3059	6	5	73	461	8603.05	6.91	40.5	94.79	-0.34	Plasma Membrane
Solyc10g055140	Chr10	56342801	56343493	692	1	0	208	230	23354.2	7.07	20.92	101.2	-0.17	Nuclear
Solyc10g055170	Chr10	56381253	56381774	521	2	1	37	117	3997.68	9.11	13.81	71.08	-0.341	Nuclear
Solyc10g076440	Chr10	59517669	59520686	3017	7	6	237	1005	26938.2	5.67	47.68	86.71	-0.148	Cytoplasmic
Solyc10g085780	Chr10	64986804	64987667	863	2	1	110	158	12555.9	6.81	43.16	124	-0.04	Nuclear
Solyc10g086590	Chr10	65491595	65492985	1390	2	1	123	216	13739.1	6.92	28.71	107.64	0.043	Extracellular
Solyc11g006520	Chr11	1172150	1184795	12645	3	2	244	881	27935	5.1	31.98	93.4	-0.216	Extracellular
Solyc11g006530	Chr11	1186479	1189875	3396	4	3	238	866	26998.1	7.13	33.14	97.82	-0.193	Nuclear
Solyc11g006630	Chr11	1237332	1240207	2875	3	2	246	858	28337.5	8.8	41.15	87.48	-0.373	Extracellular
Solyc11g006640	Chr11	1242284	1247330	5046	4	3	245	852	28151.4	5.5	39.64	99.8	-0.174	Nuclear
Solyc11g006640	Chr11	1242284	1247330	5046	4	3	245	881	28151.4	5.5	39.64	99.8	-0.174	Cytoplasmic
Solyc11g007790	Chr11	2028442	2031135	2693	2	1	233	839	26575.1	6.07	32.98	103.22	-0.153	Plasma Membrane
Solyc11g007790	Chr11	2028442	2031135	2693	2	1	233	839	26575.1	6.07	32.98	103.22	-0.153	Nuclear
Solyc11g011060	Chr11	3254831	3257554	2723	7	6	170	2871	19493.3	5.63	38.52	93.41	-0.212	Cytoplasmic
Solyc11g011080	Chr11	4162066	4166345	4279	5	4	170	1193	19979.6	5.99	57.39	85.41	-0.61	Plasma Membrane
Solyc11g011350	Chr11	4390278	4397575	7297	5	4	172	1208	19945.5	5.78	37.07	78.2	-0.604	Nuclear
Solyc11g013750	Chr11	7104148	7109180	5032	5	4	157	1118	17549	6.42	42.77	96.88	-0.264	Extracellular
Solyc11g020080	Chr11	10154490	10155240	750	1	0	120	126	13865.9	7.87	21.13	87.58	-0.253	Extracellular
Solyc11g020090	Chr11	10155241	10155462	221	1	0	59	73	6726.94	9.81	29.6	92.54	-0.183	Nuclear
Solyc11g020100	Chr11	10156748	10161584	4836	2	1	241	625	27812	8.24	34.77	91.74	-0.324	Cytoplasmic
Solyc11g020478	Chr11	11216784	11217183	399	2	1	115	128	13080.3	9.01	37.45	110	-0.117	Nuclear
Solyc11g042730	Chr11	34974552	34977013	2461	1	0	93	105	10411	4.94	18.62	106.88	-0.047	Cytoplasmic
Solyc11g062150	Chr11	49304613	49306806	2193	3	3	134	436	15720.2	9.42	46.03	92.39	-0.334	Nuclear
Solyc11g065780	Chr11	51677809	51679650	1841	1	0	44	167	5065.97	8.86	42.17	90.91	-0.618	Extracellular
Solyc11g069020	Chr11	53874882	53877491	2609	2	1	227	894	26233.5	6.51	29.9	91.41	-0.207	Cytoplasmic
Solyc11g069620	Chr11	54556715	54562527	5812	2	1	241	1251	27048.9	5.51	35.22	95.44	-0.321	Nuclear
Solyc11g069920	Chr11	54821268	54821913	645	2	1	90	139	10060.6	9.34	32.06	92.11	-0.449	Extracellular
Solyc11g069925	Chr11	54823515	54828165	4650	5	4	204	1263	22917.6	9.07	19.36	96.08	-0.273	Plasma Membrane
Solyc11g069990	Chr11	54566110	54588759	22649	1	0	73	772	8404.79	7.03	48.43	85.62	-0.5	Nuclear
Solyc11g070020	Chr11	54875200	54884540	9340	12	11	115	719	13024.9	5.91	41.51	105.04	-0.369	Cytoplasmic
Solyc11g071423	Chr11	55205023	55207306	2283	3	2	212	753	23850.7	8.45	28.96	98.4	-0.243	Nuclear
Solyc11g071995	Chr11	55591162	55595127	3965	2	1	221	1321	24959.8	6.5	28.37	95.25	-0.229	Extracellular
Solyc12g005520	Chr12	299028	299312	284	1	0	72	94	8123.18	8.28	21.11	97.36	-0.385	Nuclear
Solyc12g005530	Chr12	299432	299716	284	1	0	78	94	8655.91	5.44	61.44	96.15	-0.295	Cytoplasmic
Solyc12g005970	Chr12	594216	596685	2469	3	2	94	390	10656.4	6.87	44.12	110.96	0.145	Extracellular
Solyc12g006040	Chr12	625798	635328	9530	1	0	223	306	25285.1	5.8	32.69	87.4	-0.207	Nuclear
Solyc12g009450	Chr12	2714592	2719595	5003	4	3	242	976	27568.8	7.72	35.6	98.31	-0.329	Cytoplasmic
Solyc12g009460	Chr12	2723125	2725848	2723	2	1	224	864	25607.5	7.96	47.63	96.16	-0.328	Plasma Membrane
Solyc12g010660	Chr12	3608141	3608890	749	1	0	209	249	23542.2	6.31	27.59	98.42	-0.138	Nuclear
Solyc12g017730	Chr12	7337091	7337327	236	1	0	66	78	8031.27	8.99	45.29	91.52	-0.439	Extracellular
Solyc12g017800	Chr12	7412427	7414521	2094	3	2	141	861	16576.9	5.88	22.88	93.33	-0.412	Nuclear
Solyc12g038900	Chr12	52345344	52345826	482	1	0	121	160	14303.4	4.57	29.3	102.31	-0.236	Cytoplasmic
Solyc12g044190	Chr12	59925722	59930105	4383	4	3	235	1005	26115.2	6.02	42.97	102.85	-0.228	Nuclear
Solyc12g094660	Chr12	65796650	65804016	7366	2	1	245	985	28151.4	8.71	37.73	89.84	-0.437	Extracellular
Solyc12g096880	Chr12	66608788	66611410	2622	2	1	167	290	19351.3	9.05	26.73	91.68	-0.326	Cytoplasmic
Solyc12g096900	Chr12	66613806	66616646	2840	4	3	168	380	19524.1	5.49	31.38	85.89	-0.428	Nuclear
Solyc12g097000	Chr12	66665268	66666499	1231	2	1	168	195	19409	6.1	48.75	80.71	-0.361	Extracellular
Solyc12g097010	Chr12	66667722	66673013	5291	6	5	168	1199	19389.8	5.53	53.63	78.39	-0.415	Cytoplasmic
Solyc12g099060	Chr12	67330158	67331340	1182	2	1	178	233	20590	5.06	53.5	83.31	-0.613	Nuclear

## Sheet: Domain sub-classes
Sequence ID	Protein_class
Solyc00g102400	CC-NB-LRR
Solyc01g086810	CC-NB-LRR
Solyc01g087200	CC-NB-LRR
Solyc01g090430	CC-NB-LRR
Solyc01g106410	CC-NB-LRR
Solyc02g027080	CC-NB-LRR
Solyc02g036270	CC-NB-LRR
Solyc02g037540	CC-NB-LRR
Solyc02g070730	CC-NB-LRR
Solyc02g084450	CC-NB-LRR
Solyc02g084890	CC-NB-LRR
Solyc03g005660	CC-NB-LRR
Solyc03g005670	CC-NB-LRR
Solyc03g078300	CC-NB-LRR
Solyc04g005540	CC-NB-LRR
Solyc04g005550	CC-NB-LRR
Solyc04g007030	CC-NB-LRR
Solyc04g007050	CC-NB-LRR
Solyc04g007060	CC-NB-LRR
Solyc04g007070	CC-NB-LRR
Solyc04g007490	CC-NB-LRR
Solyc04g008120	CC-NB-LRR
Solyc04g008130	CC-NB-LRR
Solyc04g008140	CC-NB-LRR
Solyc04g008200	CC-NB-LRR
Solyc04g009120	CC-NB-LRR
Solyc04g009130	CC-NB-LRR
Solyc04g009150	CC-NB-LRR
Solyc04g009240	CC-NB-LRR
Solyc04g009250	CC-NB-LRR
Solyc04g009260	CC-NB-LRR
Solyc04g009290	CC-NB-LRR
Solyc04g009660	CC-NB-LRR
Solyc04g009690	CC-NB-LRR
Solyc04g011960	CC-NB-LRR
Solyc04g011980	CC-NB-LRR
Solyc04g011990	CC-NB-LRR
Solyc04g012010	CC-NB-LRR
Solyc04g015210	CC-NB-LRR
Solyc04g025820	CC-NB-LRR
Solyc05g005130	CC-NB-LRR
Solyc05g005330	CC-NB-LRR
Solyc05g007170	CC-NB-LRR
Solyc05g007350	CC-NB-LRR
Solyc05g007610	CC-NB-LRR
Solyc05g007630	CC-NB-LRR
Solyc05g007640	CC-NB-LRR
Solyc05g008070	CC-NB-LRR
Solyc05g012740	CC-NB-LRR
Solyc05g012890	CC-NB-LRR
Solyc05g012910	CC-NB-LRR
Solyc05g013280	CC-NB-LRR
Solyc05g018710	CC-NB-LRR
Solyc05g043420	CC-NB-LRR
Solyc05g044490	CC-NB-LRR
Solyc05g047700	CC-NB-LRR
Solyc05g050430	CC-NB-LRR
Solyc05g053990	CC-NB-LRR
Solyc05g054010	CC-NB-LRR
Solyc05g054020	CC-NB-LRR
Solyc05g054340	CC-NB-LRR
Solyc06g008380	CC-NB-LRR
Solyc06g008400	CC-NB-LRR
Solyc06g008450	CC-NB-LRR
Solyc06g008480	CC-NB-LRR
Solyc06g008770	CC-NB-LRR
Solyc06g008790	CC-NB-LRR
Solyc06g008800	CC-NB-LRR
Solyc06g048910	CC-NB-LRR
Solyc06g062440	CC-NB-LRR
Solyc07g005770	CC-NB-LRR
Solyc07g009180	CC-NB-LRR
Solyc07g044800	CC-NB-LRR
Solyc07g049700	CC-NB-LRR
Solyc07g053010	CC-NB-LRR
Solyc07g053020	CC-NB-LRR
Solyc08g005440	CC-NB-LRR
Solyc08g005500	CC-NB-LRR
Solyc08g007250	CC-NB-LRR
Solyc08g007630	CC-NB-LRR
Solyc08g074250	CC-NB-LRR
Solyc08g075630	CC-NB-LRR
Solyc08g075640	CC-NB-LRR
Solyc08g076000	CC-NB-LRR
Solyc09g005290	CC-NB-LRR
Solyc09g018220	CC-NB-LRR
Solyc09g064610	CC-NB-LRR
Solyc09g092280	CC-NB-LRR
Solyc09g092290	CC-NB-LRR
Solyc09g092310	CC-NB-LRR
Solyc09g098100	CC-NB-LRR
Solyc09g098130	CC-NB-LRR
Solyc10g008220	CC-NB-LRR
Solyc10g047320	CC-NB-LRR
Solyc10g055080	CC-NB-LRR
Solyc10g076440	CC-NB-LRR
Solyc10g074640	CC-NB-LRR
Solyc10g085460	CC-NB-LRR
Solyc11g006520	CC-NB-LRR
Solyc11g006530	CC-NB-LRR
Solyc11g006630	CC-NB-LRR
Solyc11g006640	CC-NB-LRR
Solyc11g010160	CC-NB-LRR
Solyc11g020100	CC-NB-LRR
Solyc11g043070	CC-NB-LRR
Solyc11g064770	CC-NB-LRR
Solyc11g068360	CC-NB-LRR
Solyc11g069020	CC-NB-LRR
Solyc11g069620	CC-NB-LRR
Solyc11g071420	CC-NB-LRR
Solyc11g071430	CC-NB-LRR
Solyc12g005970	CC-NB-LRR
Solyc12g009450	CC-NB-LRR
Solyc12g009460	CC-NB-LRR
Solyc12g016220	CC-NB-LRR
Solyc12g017800	CC-NB-LRR
Solyc12g044180	CC-NB-LRR
Solyc12g044190	CC-NB-LRR
Solyc12g044200	CC-NB-LRR
Solyc12g094660	CC-NB-LRR
Solyc12g096920	CC-NB-LRR
Solyc03g046207	CC-NB-LRR
Solyc01g067165	CC-NB-LRR
Solyc05g007850	TIR-NB-LRR
Solyc11g011350	TIR-NB-LRR
Solyc08g005510	TIR-NB-LRR
Solyc11g011090	TIR-NB-LRR
Solyc11g011080	TIR-NB-LRR
Solyc01g066020	TIR-NB-LRR
Solyc02g082050	TIR-NB-LRR
Solyc04g056570	TIR-NB-LRR
Solyc04g007320	TIR-NB-LRR
Solyc01g008800	TIR-NB-LRR
Solyc01g014840	TIR-NB-LRR
Solyc07g052770	TIR-NB-LRR
Solyc01g102850	TIR-NB-LRR
Solyc01g102880	TIR-NB-LRR
Solyc01g113620	TIR-NB-LRR
Solyc09g092410	TIR-NB-LRR
Solyc09g007710	TIR-NB-LRR
Solyc05g006620	TIR-NB-LRR
Solyc05g006630	TIR-NB-LRR
Solyc12g097010	TIR-NB-LRR
Solyc11g011060	TIR-NB-LRR
Solyc02g030290	CC-NB
Solyc02g070750	CC-NB
Solyc04g008160	CC-NB
Solyc04g008180	CC-NB
Solyc04g009070	CC-NB
Solyc04g009270	CC-NB
Solyc04g012000	CC-NB
Solyc04g015640	CC-NB
Solyc04g025840	CC-NB
Solyc04g026110	CC-NB
Solyc04g039990	CC-NB
Solyc04g051210	CC-NB
Solyc05g008650	CC-NB
Solyc05g013260	CC-NB
Solyc05g042090	CC-NB
Solyc06g065000	CC-NB
Solyc07g039400	CC-NB
Solyc07g039420	CC-NB
Solyc08g075980	CC-NB
Solyc09g064690	CC-NB
Solyc09g092300	CC-NB
Solyc10g051170	CC-NB
Solyc10g054600	CC-NB
Solyc10g054970	CC-NB
Solyc10g055050	CC-NB
Solyc11g065780	CC-NB
Solyc11g070000	CC-NB
Solyc12g038900	CC-NB
Solyc12g099060	CC-NB
Solyc11g069925	CC-NB
Solyc11g070020	CC-NB
Solyc11g006640	CC-NB
Solyc11g071410	CC-NB
Solyc05g009630	CC-NB
Solyc11g071995	CC-NB
Solyc00g294230	TIR-NB
Solyc01g102840	TIR-NB
Solyc01g102920	TIR-NB
Solyc08g081260	TIR-NB
Solyc11g062150	TIR-NB
Solyc12g097020	TIR-NB
Solyc11g013750	TIR-NB
Solyc04g025590	TIR-NB
Solyc02g032200	TIR-NB
Solyc01g016960	NB-ARC
Solyc01g017690	NB-ARC
Solyc01g017700	NB-ARC
Solyc02g032240	NB-ARC
Solyc02g032260	NB-ARC
Solyc03g006750	NB-ARC
Solyc03g053070	NB-ARC
Solyc04g009080	NB-ARC
Solyc04g009100	NB-ARC
Solyc04g011890	NB-ARC
Solyc04g015240	NB-ARC
Solyc04g025850	NB-ARC
Solyc04g048910	NB-ARC
Solyc04g048920	NB-ARC
Solyc05g021140	NB-ARC
Solyc05g024370	NB-ARC
Solyc05g025930	NB-ARC
Solyc06g064690	NB-ARC
Solyc06g064780	NB-ARC
Solyc07g015900	NB-ARC
Solyc07g039440	NB-ARC
Solyc07g052800	NB-ARC
Solyc07g055610	NB-ARC
Solyc07g066180	NB-ARC
Solyc09g072940	NB-ARC
Solyc10g012300	NB-ARC
Solyc10g012350	NB-ARC
Solyc10g049230	NB-ARC
Solyc10g054940	NB-ARC
Solyc10g055140	NB-ARC
Solyc10g055170	NB-ARC
Solyc10g085780	NB-ARC
Solyc10g086590	NB-ARC
Solyc11g020080	NB-ARC
Solyc11g020090	NB-ARC
Solyc11g042730	NB-ARC
Solyc11g043100	NB-ARC
Solyc11g065790	NB-ARC
Solyc11g069920	NB-ARC
Solyc12g005520	NB-ARC
Solyc12g005530	NB-ARC
Solyc12g006040	NB-ARC
Solyc12g010660	NB-ARC
Solyc12g017730	NB-ARC
Solyc11g071423	NB-ARC
Solyc02g070393	NB-ARC
Solyc08g074255	NB-ARC
Solyc11g020478	NB-ARC
Solyc04g008150	NB-ARC
Solyc04g009153	NB-ARC
Solyc08g005497	NB-ARC
Solyc11g020472	NB-ARC
Solyc10g054990	NB-ARC
Solyc07g044793	NB-ARC
Solyc07g044797	NB-ARC
Solyc10g055060	NB-ARC
Solyc07g039388	NB-ARC
Solyc01g067150	NB-LRR
Solyc01g088060	NB-LRR
Solyc01g103610	NB-LRR
Solyc02g032650	NB-LRR
Solyc02g070370	NB-LRR
Solyc02g070410	NB-LRR
Solyc03g005650	NB-LRR
Solyc03g094100	NB-LRR
Solyc04g008170	NB-LRR
Solyc04g008190	NB-LRR
Solyc04g009090	NB-LRR
Solyc04g015220	NB-LRR
Solyc04g015630	NB-LRR
Solyc04g025580	NB-LRR
Solyc05g008690	NB-LRR
Solyc05g009740	NB-LRR
Solyc05g009750	NB-LRR
Solyc05g009760	NB-LRR
Solyc05g018010	NB-LRR
Solyc05g018720	NB-LRR
Solyc06g064680	NB-LRR
Solyc06g064720	NB-LRR
Solyc06g064750	NB-LRR
Solyc06g064760	NB-LRR
Solyc07g009190	NB-LRR
Solyc07g039390	NB-LRR
Solyc07g039410	NB-LRR
Solyc07g052790	NB-LRR
Solyc07g055380	NB-LRR
Solyc08g013970	NB-LRR
Solyc09g059830	NB-LRR
Solyc09g063040	NB-LRR
Solyc09g064680	NB-LRR
Solyc09g098210	NB-LRR
Solyc10g008230	NB-LRR
Solyc10g008240	NB-LRR
Solyc10g012290	NB-LRR
Solyc10g050050	NB-LRR
Solyc10g050740	NB-LRR
Solyc10g051050	NB-LRR
Solyc10g055120	NB-LRR
Solyc11g007790	NB-LRR
Solyc11g069660	NB-LRR
Solyc11g069990	NB-LRR
Solyc12g017810	NB-LRR
Solyc05g012900	NB-LRR
Solyc02g073574	NB-LRR
Solyc04g009110	NB-LRR
Soyc02g014240	LRR
Soyc04g007075	LRR
Soyc04g007090	LRR
Soyc12g099040	LRR
Soyc09g059840	LRR
Soyc00g141360	LRR
Soyc02g030270	LRR
Soyc02g032230	LRR
Soyc06g065120	LRR
Soyc08g067380	LRR
Soyc10g012330	LRR
Soyc11g071390	LRR
Soyc11g071400	LRR
Soyc11g072350	LRR
Soyc04g025860	LRR
Soyc04g009157	LRR
Solyc05g024360	TIR
Solyc07g052780	TIR
Solyc12g097000	TIR
Solyc12g096880	TIR
Solyc12g096900	TIR
Solyc02g032250	TIR
Solyc05g024377	TIR
Solyc02g078680	TIR
Solyc07g063360	TIR
Solyc02g090380	Rpw8-NB-LRR
Solyc04g079420	Rpw8-NB-LRR
Solyc02g077060	Rpw8-NB-LRR
