# Supplementary material for: Genome-wide characterization of the NLR gene family in tomato (Solanum lycopersicum) and their relatedness to disease resistance
Source: Front Genet. 2022 Dec 5;13:931580. doi: 10.3389/fgene.2022.931580 (PMC9760929; doi:10.3389/fgene.2022.931580)
Supplement: Supplementary file 2 [file Table3.XLSX]

## Sheet: Relative values
Solyc04g009150
Genotypes	Samples	ΔΔCT	S.E	P-value
19906	Control	0.3402	0.2505	0.008
	Infected	3.2154	0.0625	***
19890	Control	0.7042	0.1285	0.04
	Infected	1.5103	0.0662	*
38046	Control	1.2021	0.3162	0.05
	Infected	0.6251	0.3367	*
38037	Control	0.3541	0.1285	0.2
	Infected	0.2012	0.3455	ns
ROMA	Control	0.5432	0.0663	0.1
	Infected	0.4234	0.0837	ns
Solyc01g086810
Genotypes	Samples	ΔΔCT	S.E	P-value
19906	Control	1.0124	0.0707	0.04
	Infected	2.1032	0.0715	*
19890	Control	0.7951	0.1285	0.013
	Infected	5.1245	0.3941	**
38046	Control	1.2214	0.1672	0.08
	Infected	0.7414	0.0762	ns
38037	Control	0.2102	0.1976	0.02
	Infected	1.4214	0.187402	*
ROMA	Control	1.3412	0.0729	0.055
	Infected	0.5234	0.0635	*
Solyc04g007060
Genotypes	Samples	ΔΔCT	S.E	P-value
19906	Control	0.1632	0.0825	0.396631
	Infected	0.2362	0.0142	ns
19890	Control	0.1521	0.1285	0.0331807
	Infected	0.7234	0.0048	*
38046	Control	0.4754	0.0716	0.0535438
	Infected	1.4375	0.0641	*
38037	Control	0.2375	0.0892	0.0450703
	Infected	0.7238	0.0882	*
ROMA	Control	0.0883	0.0155	0.00107542
	Infected	2.4661	0.0646	***
Solyc10g008240
Genotypes	Samples	ΔΔCT	S.E	P-value
19906	Control	0.1234	0.0629	0.108
	Infected	0.0751	0.0547	ns
19890	Control	0.2123	0.1285	0.03
	Infected	0.4246	0.0239	*
38046	Control	0.584096	0.0078	0.04
	Infected	1.2324	0.0385	*
38037	Control	0.2345	0.0043	0.07
	Infected	0.1365	0.0381	ns
ROMA	Control	0.2388	0.0306	0.04
	Infected	1.0016	0.0401	*
Solyc04g007070
Genotypes	Samples	ΔΔCT	S.E	P-value
19906	Control	2.5514	0.805296	0.00241432
	Infected	0.3134	0.0873	***
19890	Control	2.3571	0.1285	0.0196858
	Infected	0.7663	0.2883	**
38046	Control	0.8954	0.1216	0.199005
	Infected	0.3124	0.7752	ns
38037	Control	1.3509	0.1719	0.0424433
	Infected	0.7663	0.10297	*
ROMA	Control	0.2365	0.05611	0.000332578
	Infected	3.4067	0.2053	***
Solyc04g026110
Genotypes	Samples	ΔΔCT	S.E	P-value
19906	Control	0.6073	0.0629	0.335695
	Infected	0.4345	0.0547	ns
19890	Control	0.5137	0.1285	0.0331807
	Infected	0.1823	0.0239	*
38046	Control	0.2487	0.0078	0.0745902
	Infected	0.2914	0.0385	ns
38037	Control	0.0863	0.0043	0.0150133
	Infected	1.4542	0.0381	**
ROMA	Control	0.0833	0.0306	0.08
	Infected	0.1592	0.0401	ns

## Sheet: Sheet3
				samples		ΔΔCT	S.E
				19906	Control	0.342142	0.250583
					Infected	3.21541	0.0624531
				19890	Control	0.704223	0.128578
					Infected	1.51034	0.0662785
				38046	Control	1.2021	0.316124
					Infected	0.625126	0.336719
				38037	Control	0.3541	0.128578
					Infected	0.2101	0.345505
				ROMA	Control	0.54321	0.0667064
					Infected	0.423412	0.0837463
